# Supplementary material for: Ribosomal Dysfunction Is a Common Pathomechanism in Different Forms of Trichothiodystrophy
Source: Cells. 2023 Jul 17;12(14):1877. doi: 10.3390/cells12141877 (PMC10377840; doi:10.3390/cells12141877)
Supplement: Supplementary file 1 [file cells-12-01877-s001.zip]

Archive with 1 entries (1 files):
- cells-2269489-supplementary.pptx
